# Supplementary material for: A qualitative study to explore student learning and development of interprofessional collaboration during an online interprofessional education intervention
Source: BMC Med Educ. 2023 Dec 14;23:957. doi: 10.1186/s12909-023-04885-y (PMC10720163; doi:10.1186/s12909-023-04885-y)
Supplement: Supplementary file 1 — Additional file 1. [file 12909_2023_4885_MOESM1_ESM.zip]

Archive with 2 entries (2 files):
- COREQ_Checklist for the qualitative study.pdf
- Supplementary Materials.pdf
